# Supplementary material for: Study on the Changes of Antioxidant System and Respiratory Metabolism in Rice Grains Under Nitrogen-Modified Atmosphere Storage from the Targeted Metabolomics Perspective
Source: Foods. 2025 Oct 25;14(21):3643. doi: 10.3390/foods14213643 (PMC12610211; doi:10.3390/foods14213643)
Supplement: Supplementary file 1 [file foods-14-03643-s001.zip]

Archive with 1 entries (1 files):
- foods-3908273-supplementary.pdf
